# Supplementary material for: Phylogenetic Analysis of Staphylococcus aureus CC398 Reveals a Sub-Lineage Epidemiologically Associated with Infections in Horses
Source: PLoS One. 2014 Feb 4;9(2):e88083. doi: 10.1371/journal.pone.0088083 (PMC3913741; doi:10.1371/journal.pone.0088083)
Supplement: Table S1 — Bacterial isolates. (XLSX) [file pone.0088083.s002.xlsx]

## Sheet: Tabelle1
Table S1. Bacterial isolates information and their polymorphism.
Isolate ID	Synonym	Country	Federal state/ Region or City	Farm/Stationary or Ambulatory Care**	Isolation date	Spa type	SCCmec	Host	Characteristic	Resistance*	Clade	φAvβ	φSa3	Collection	Reference	Polymorphisms
04-03094	MRSA	Germany	Lower Saxony	N.A.	2004-06-01	t034	V	Human		PEN,ERY, OXA, CLI, TET,	A	Negative	Negative	Robert Koch Institute	Present Study	au239-2, au251-1, au309-1
05-02057		Germany	Schleswig-Holstein	N.A.	2005-06-01	t034	V	Dog		PEN; ERY; CLI; TET	N.A.	Negative	Negative	Robert Koch Institute	Present Study	au289-1
06-00262	E 64	Austria	Vienna	Stationary Care 1	2006-06-01	t011	IV	Horse	Wound infection	PEN; OXA; GEN; ERY; CLI; TET; SXT	N.A.	Negative	Negative	Robert Koch Institute	31	au289-1
06-00880		Austria	Vienna	Stationary Care 1	2006-06-01	t011	IV	Horse	Infection	PEN; OXA; GEN; ERY; CLI; TET; SXT	C	Negative	Negative	Robert Koch Institute	31	au234-1, au289-1, au298-1, au309-2
06-00903	BK 201770	Germany	Saxony	N.A.	2006-04-13	t011	V	Human	Bacteremia / Sepsis	PEN; ERY; CLI; TET; CIP	N.A.	Negative	Negative	Robert Koch Institute	Present Study	au289-1
06-02016	Shila	Austria	Vienna	Stationary Care 1	2006-04-13	t011	IV	Horse	Infection	PEN; OXA; GEN; ERY; CLI; TET; SXT	C	Negative	Negative	Robert Koch Institute	31	au234-1, au289-1, au298-1, au309-2
06-02985	M1960	Austria	Vienna	N.A.	2006-04-10	t011	V	Human	Infection	PEN; TET; SXT	N.A.	Negative	Negative	Robert Koch Institute	31	au289-1
06-03005	242003	Germany	Lower Saxony	N.A.	2006-12-01	t571	MSSA	Human	Wound infection	ERY	N.A.	Negative	Positive	Robert Koch Institute	Present Study	au223-1, au230-1
06-03034	VA 318796	Germany	Saxony	N.A.	2006-12-10	t034	V	Human	Commensal	PEN; OXA; ERY; CLI; TET; SXT	N.A.	Negative	Negative	Robert Koch Institute	Present Study	au239-1, au289-1
07-00334	M 25	Austria	Vienna	Stationary Care 1	2006-12-10	t011	IV	Human	Commensal	PEN; OXA; GEN; TET; SXT	C	Negative	Negative	Robert Koch Institute	31	au234-1, au289-1, au298-1, au309-2
07-00415	1000 4239	Germany	Schleswig-Holstein	N.A.	2007-06-01	t034	MSSA	Human		PEN; TET	N.A.	Negative	Negative	Robert Koch Institute	Present Study	au273-1, au289-1
07-00471	M 34	Austria	Vienna	Stationary Care 1	2007-06-01	t011	IV	Human	Commensal	PEN; OXA; GEN; ERY; CLI; TET; SXT	C	Negative	Negative	Robert Koch Institute	31	au234-1, au289-1, au298-1, au309-2
07-00755	W 372/06	Austria	Vienna	Stationary Care 1	2007-06-01	t011	IV	Horse	Wound infection	PEN; OXA; GEN; ERY; CLI; TET; SXT	C	Negative	Negative	Robert Koch Institute	31	au234-1, au289-1, au298-1, au309-2
07-00757	W 1129/06	Austria	Vienna	Stationary Care 1	2007-06-01	t011	IV	Horse	Wound infection	PEN; OXA; GEN; ERY; CLI; TET; SXT	C	Negative	Negative	Robert Koch Institute	31	au234-1, au289-1, au298-1, au309-2
07-01238	H 99	Austria	Vienna	Stationary Care 1	2007-06-01	t011	IV	Human	Commensal	PEN; OXA; GEN; ERY; CLI; TET; SXT	C	Negative	Negative	Robert Koch Institute	31	au234-1, au289-1, au298-1, au309-2
07-01239	H 101	Austria	Vienna	Stationary Care 1	2007-06-01	t011	IV	Human	Commensal	PEN; OXA; GEN; ERY; CLI; TET; SXT	C	Negative	Negative	Robert Koch Institute	31	au234-1, au289-1, au298-1, au309-2
07-01274	159	Germany	Lower Saxony	N.A.	2007-04-26	t034	V	Pig		PEN; OXA; ERY; CLI; TET; SXT	A	Negative	Negative	Robert Koch Institute	Present Study	au251-1
07-01335	H 73	Austria	Vienna	Stationary Care 1	2007-04-26	t011	IV	Human	Commensal	PEN; OXA; GEN; ERY; CLI; TET; SXT	C	Negative	Negative	Robert Koch Institute	31	au234-1, au289-1, au298-1, au309-2
07-01337	R 109	Austria	Vienna	Stationary Care 1	2007-06-01	t011	IV	Horse	Infection	PEN; OXA; GEN; ERY; CLI; TET; SXT	C	Negative	Negative	Robert Koch Institute	31	au234-1, au289-1, au298-1, au309-2
07-01388	E 120	Austria	Vienna	Stationary Care 1	2007-06-01	t011	IV	Horse	Infection	PEN; OXA; GEN; ERY; CLI; TET; SXT	C	Negative	Negative	Robert Koch Institute	31	au234-1, au289-1, au298-1, au309-2
07-01429	2451294	Germany	Lower Saxony	N.A.	2007-06-01	t571	MSSA	Human	Wound infection	ERY	N.A.	Negative	Positive	Robert Koch Institute	Present Study	au223-1, au230-1
07-01494	235633	Germany	Lower Saxony	N.A.	2007-06-01	t034	V	Human	Wound infection	PEN; OXA; ERY; CLI; TET	A	Negative	Negative	Robert Koch Institute	Present Study	au239-2, au251-1
07-01640	235633	Germany	Lower Saxony	N.A.	2007-05-25	t034	V	Human	Wound infection	PEN; OXA; ERY; CLI; TET	A	Negative	Negative	Robert Koch Institute	Present Study	au239-2, au251-1
07-01653	VA 9476872-WA	Germany	Saxony-Anhalt	N.A.	2007-05-24	t034	V	Human	Wound infection	PEN; OXA; ERY; CLI; TET; CIP; SXT; MFL	E	Negative	Negative	Robert Koch Institute	Present Study	au289-1, au291-1
07-01730	H120	Austria	Vienna	Stationary Care 1	2007-06-01	t011	IV	Human	Commensal	PEN; OXA; GEN; ERY; CLI; TET; SXT	C	Negative	Negative	Robert Koch Institute	31	au234-1, au289-1, au298-1, au309-2
07-01826	81	Germany	Lower Saxony	N.A.	2007-06-01	t1197	MSSA	Human	Wound infection	TET; CIP; SXT; MFL	N.A.	Negative	Negative	Robert Koch Institute	Present Study	au289-1
07-01949	E 130	Austria	Vienna	Stationary Care 1	2007-06-01	t011	IV	Horse	Infection	PEN; OXA; GEN; ERY; CLI; TET; SXT	C	Negative	Negative	Robert Koch Institute	31	au234-1, au289-1, au298-1, au309-2
07-02239	VA 312822	Germany	Saxony	N.A.	2007-06-01	t108	V	Human	Wound infection	PEN; OXA; TET; CIP; MFL	B	Negative	Negative	Robert Koch Institute	Present Study	au209-1
07-02347	88 732B 755	Germany	Lower Saxony	N.A.	2007-06-01	t034	nt	Human	Commensal	PEN; OXA; ERY; CLI; TET	A	Negative	Negative	Robert Koch Institute	Present Study	au239-2, au251-1,au309-1
07-02415	1	Denmark	N.A.	N.A.	2007-06-01	t2974	V	Pig		PEN; OXA; TET	N.A.	Negative	Negative	Robert Koch Institute	Present Study	au260-1, au289-1
07-02424	11	Denmark	N.A.	N.A.	2007-09-03	t011	V	Pig		PEN; OXA; GEN; ERY; CLI; TET; SXT	D	Negative	Negative	Robert Koch Institute	Present Study	au200-1, au289-1
07-02431	H2	Germany	Saxony-Anhalt	N.A.	2007-09-03	t011	V	Human		PEN; OXA; GEN; ERY; CLI; TET; SXT	D	Negative	Negative	Robert Koch Institute	Present Study	au200-1, au279-2, au289-1
07-02432	H3	Germany	Saxony-Anhalt	N.A.	2007-09-03	t011	V	Human		PEN; OXA; GEN; ERY; CLI; TET; SXT	D	Negative	Negative	Robert Koch Institute	Present Study	au200-1, au289-1
07-02433	H4	Germany	Saxony-Anhalt	N.A.	2007-09-03	t011	V	Human		PEN; OXA; GEN; ERY; CLI; TET; SXT	D	Negative	Negative	Robert Koch Institute	Present Study	au200-1, au289-1
07-02464	H12	Germany	Saxony-Anhalt	N.A.	2007-09-03	t034	MSSA	Human		PEN; ERY; CLI; TET; SXT	F	Negative	Negative	Robert Koch Institute	Present Study	au252-2, au289-1
07-02558	88 735B 930	Germany	Schleswig-Holstein	N.A.	2007-09-03	t034	V	Human	Abscess	PEN; OXA; ERY; CLI; TET	A	Negative	Negative	Robert Koch Institute	Present Study	au239-2, au251-1, au300-1, au309-1
07-02632	H 824	Germany	Lower Saxony	N.A.	2007-09-03	t034	V	Human		PEN; OXA; ERY; CLI; TET; SXT	A	Negative	Negative	Robert Koch Institute	Present Study	au239-2, au251-1
07-02642	H 827	Germany	Lower Saxony	N.A.	2007-09-10	t034	V	Human		PEN; OXA; ERY; CLI; TET; SXT	F	Negative	Negative	Robert Koch Institute	Present Study	au261-1, au289-1
07-03026	25533	Germany	Lower Saxony	N.A.	2007-09-03	t011	V	Human	Wound infection	PEN; OXA; TET	N.A.	Negative	Negative	Robert Koch Institute	Present Study	au289-1
07-03443		Germany	Saxony-Anhalt	N.A.	2007-09-03	t034	V	Pig		PEN; OXA; ERY; CLI; TET	A	Negative	Negative	Robert Koch Institute	Present Study	au239-2, au251-1, au279-1
08-00301	B 11	Germany	Saxony-Anhalt	N.A.	2007-09-03	t011	V	Pig		PEN; OXA; GEN; ERY; CLI; TET; SXT; TGC	D	Negative	Negative	Robert Koch Institute	Present Study	au200-1, au289-1
08-00306	H 2	Germany	Saxony-Anhalt	N.A.	2008-01-30	t011	V	Human		PEN; OXA; ERY; CLI; TET; TGC	D	Negative	Negative	Robert Koch Institute	Present Study	au200-1, au289-1
08-00307	H 3	Germany	Saxony-Anhalt	N.A.	2008-01-30	t011	V	Human		PEN; OXA; ERY; CLI; TET; TGC	D	Negative	Negative	Robert Koch Institute	Present Study	au200-1, au289-1
08-00308	H 4	Germany	Saxony-Anhalt	N.A.	2008-01-30	t011	V	Human		PEN; OXA; GEN; ERY; CLI; TET; SXT; TGC	D	Negative	Negative	Robert Koch Institute	Present Study	au200-1, au289-1
08-00360	H 6	Germany	Saxony-Anhalt	N.A.	2008-01-30	t034	MSSA	Human		PEN; TET; SXT; TGC	F	Negative	Negative	Robert Koch Institute	Present Study	au261-1, au269-1, au289-1
08-00401	16	Germany	Saxony-Anhalt	N.A.	2008-01-30	t034	V	Pig		PEN; OXA; ERY; CLI; TET; SXT; TGC	N.A.	Negative	Negative	Robert Koch Institute	Present Study	au289-1
08-00537		Germany	Saxony	N.A.	2008-01-30	t034	MSSA	Turkey	Skeletal infection	PEN; ERY; CLI; TET; CIP	N.A.	Positive	Negative	Robert Koch Institute	Present Study	au208-1, au212-1, au252-1
08-00543		Germany	Saxony	N.A.	2008-06-01	t034	MSSA	Turkey	Skeletal infection	PEN; TET	N.A.	Positive	Negative	Robert Koch Institute	Present Study	au208-1, au212-1, au252-1
08-00700	H1	Germany	Lower Saxony	N.A.	2008-06-01	t011	MSSA	Human		PEN; ERY; CLI; TET	N.A.	Negative	Negative	Robert Koch Institute	Present Study	au289-1
08-00798		Germany	Lower Saxony	N.A.	2008-06-01	t034	MSSA	Turkey	Skeletal infection	PEN; ERY; CLI; TET	N.A.	Positive	Negative	Robert Koch Institute	Present Study	au208-1, au212-1, au252-1
08-00888		Germany	Lower Saxony	N.A.	2008-06-01	t034	MSSA	Turkey	Skeletal infection	PEN; TET; CIP	N.A.	Positive	Negative	Robert Koch Institute	Present Study	au208-1, au212-1, au252-1
08-00907	H 1	Germany	Lower Saxony	N.A.	2008-06-01	t011	V	Human		PEN; OXA; ERY; CLI; TET	N.A.	Negative	Negative	Robert Koch Institute	Present Study	au289-1
08-00912	S 5	Germany	Lower Saxony	N.A.	2008-06-01	t034	V	Pig		PEN; OXA; ERY; CLI; TET; SXT	E	Negative	Negative	Robert Koch Institute	Present Study	au291-1, au289-1
08-01058	H 4	Germany	Schleswig-Holstein	N.A.	2008-06-01	t034	MSSA	Human		PEN; TET; SXT	N.A.	Negative	Negative	Robert Koch Institute	Present Study	au289-1
08-01223	H 4,1	Germany	Schleswig-Holstein	N.A.	2008-06-01	t034	MSSA	Human		PEN; TET; SXT	N.A.	Negative	Negative	Robert Koch Institute	Present Study	au289-1
08-01388	VA 309257	Germany	Saxony	N.A.	2008-06-01	t011	V	Human	Wound infection	PEN; OXA; TET	N.A.	Negative	Negative	Robert Koch Institute	Present Study	au289-1
08-01605	H 800/2	Germany	Lower Saxony	N.A.	2008-06-01	t011	MSSA	Human		PEN; ERY; CLI; TET; SXT	N.A.	Negative	Negative	Robert Koch Institute	Present Study	au289-1
08-01712	S 1a	Germany	North Rhine-Westphalia	N.A.	2008-06-01	t011	V	Pig		PEN; OXA; TET; SXT	N.A.	Negative	Negative	Robert Koch Institute	Present Study	au289-1
08-01737	H 28 S 3	Germany	Schleswig-Holstein	N.A.	2008-06-01	t011	V	Pig		PEN; OXA; TET; SXT	N.A.	Negative	Negative	Robert Koch Institute	Present Study	au231-1, au289-1
08-01849		Germany	North Rhine-Westphalia	N.A.	2008-06-01	t011	V	Human		PEN; OXA; TET	N.A.	Negative	Negative	Robert Koch Institute	Present Study	au289-1, au294-1, au300-3
08-02208		Germany	Lower Saxony	N.A.	2008-10-06	t034	V	Human		PEN; OXA; ERY; CLI; TET	E	Negative	Negative	Robert Koch Institute	Present Study	au291-1, au289-1, au300-2
08-02418	E 855	Germany	Mecklenburg-Western Pomerania	N.A.	2008-10-06	t034	V	Human	Wound infection	PEN; OXA; ERY; CLI; TET	F	Negative	Negative	Robert Koch Institute	Present Study	au261-1, au265-1, au289-1
08-02710	339	Germany	Berlin	N.A.	2008-10-06	t034	MSSA	Human		PEN; ERY; CLI; TET	A	Negative	Negative	Robert Koch Institute	Present Study	au239-2, au251-1
08-02807	579	Germany	Berlin	N.A.	2008-10-06	t034	V	Human		PEN; ERY; CLI; TET	F	Negative	Negative	Robert Koch Institute	Present Study	au261-1, au289-1
09-00339	2006S318	Belgium	N.A.	N.A.	2008-10-06	t011	V	Human		PEN; OXA; ERY; CLI; TET; CIP; SXT; MFL	N.A.	Negative	Negative	Centre National de Référence Staphylococcus aureus	61	au289-1
09-00340-1	2006S488	Belgium	N.A.	N.A.	2008-10-06	t011	IV	Horse		PEN; OXA; GEN; ERY; CLI; TET; SXT	C	Negative	Negative	Centre National de Référence Staphylococcus aureus	61	au232-1, au289-1, au298-1, au309-2
09-00341	2007S256	Belgium	N.A.	N.A.	2008-10-06	t011	V	Pig		PEN; OXA; TET; CIP; MFL	N.A.	Negative	Negative	Centre National de Référence Staphylococcus aureus	61	au289-1
09-00342	2007S174	Belgium	N.A.	N.A.	2008-10-06	t011	V	Chicken (thaw water)		PEN; OXA; ERY; CLI; TET	N.A.	Negative	Negative	Centre National de Référence Staphylococcus aureus	61	au256-1, au289-1
09-00343	2007S413	Belgium	N.A.	N.A.	2008-10-06	t011	V	Horse		PEN; OXA; TET	N.A.	Negative	Negative	Centre National de Référence Staphylococcus aureus	61	au289-1
09-00393	1	Germany	Lower Saxony	N.A.	2009-06-01	t034	V	Human	Commensal	PEN; OXA; ERY; CLI; TET	N.A.	Negative	Negative	Robert Koch Institute	Present Study	au289-1, au294-2
09-00443	H2	Germany	Saxony-Anhalt	N.A.	2009-06-01	t011	V	Human	Commensal	PEN; OXA; GEN; ERY; CLI; TET; SXT	D	Negative	Negative	Robert Koch Institute	Present Study	au200-1, au289-1
09-00444	H3	Germany	Saxony-Anhalt	N.A.	2009-06-01	t011	V	Human	Commensal	PEN; OXA; GEN; ERY; CLI; TET; SXT	D	Negative	Negative	Robert Koch Institute	Present Study	au200-1, au289-1
09-00445	H4	Germany	Saxony-Anhalt	N.A.	2009-06-01	t011	V	Human	Commensal	PEN; OXA; ERY; CLI; TET; SXT	D	Negative	Negative	Robert Koch Institute	Present Study	au200-1, au289-1
09-00709	1	Germany	Lower Saxony	N.A.	2009-06-01	t034	V	Human	Commensal	PEN; OXA; ERY; CLI; TET	E	Negative	Negative	Robert Koch Institute	Present Study	au289-1, au291-1
09-00711		Germany	Lower Saxony	N.A.	2009-06-01	t034	V	Pig	Commensal	PEN; OXA; ERY; CLI; TET	N.A.	Negative	Negative	Robert Koch Institute	Present Study	au289-1
09-01308	SW 61.2	USA	Iowa	N.A.	2009-06-01	t034	V	Pig		PEN; OXA; TET	N.A.	Negative	Negative	College of Public Health, the University of Iowa	58	au201-4
09-01309	SW 181.1	USA	Iowa	N.A.	2009-06-01	t034	V	Pig		PEN; OXA; ERY; CLI; TET	N.A.	Negative	Negative	College of Public Health, the University of Iowa	58	au201-4
09-01310	SW 31.1	USA	Iowa	N.A.	2009-06-01	t034	V	Pig		PEN; OXA; TET	N.A.	Negative	Negative	College of Public Health, the University of Iowa	58	au201-4
09-01311	05.9498.K	UK	Glasgow	N.A.	2005-10-22	t034	MSSA	Human	Sepsis	PEN	N.A.	Negative	Positive	The Roslin Institute	Present Study
09-01312	NY.ST398	USA	N.A.	N.A.	2009-06-01	t571	MSSA	Human		PEN; ERY	N.A.	Negative	Positive	The Roslin Institute	26
09-01313	07.6579.J	UK	Glasgow	N.A.	2007-08-23	t034	V	Environment		PEN; OXA	N.A.	Negative	Negative	The Roslin Institute	Present Study	au215-1, au215-2, au237-1, au244-1, au289-1
09-01314	07.8588.D	UK	Glasgow	N.A.	2007-11-12	t034	V	Human	Wound infection	PEN; OXA	N.A.	Negative	Negative	The Roslin Institute	Present Study	au215-1, au215-2, au237-1, au244-1, au289-1
09-01315	07.2736.J	UK	Glasgow	N.A.	2007-03-05	t034	V	Human	Infection	PEN; OXA	N.A.	Negative	Negative	The Roslin Institute	Present Study	au215-1, au215-2, au237-1, au244-1, au289-1
09-01316	HU 01010T	USA	N.A.	N.A.	2009-06-01	t034	V	Human		PEN; OXA; TET	N.A.	Negative	Negative	The Roslin Institute	Present Study	au201-4
09-01318	07.7640.J	UK	Glasgow	N.A.	2007-10-04	t034	V	Human	Infection	PEN; OXA	N.A.	Negative	Negative	The Roslin Institute	Present Study	au215-1, au215-2, au237-1, au244-1, au289-1
09-01840		Germany	Lower Saxony	N.A.	2009-06-01	t034	V	Pig		PEN, OXA, ERY, TET, CIP i, OXaSu	N.A.	Negative	Negative	Robert Koch Institute	Present Study	au243-2, au289-1
09-02165	1	Germany	Lower Saxony	N.A.	2009-06-01	t034	V	Pig		PEN; OXA; CLI; TET	F	Negative	Negative	Robert Koch Institute	Present Study	au261-1, au289-1
09-02423		Germany	N.A.	N.A.	2009-06-01	t011	III	Human	Commensal	PEN; OXA; ERY; CLI; TET	N.A.	Negative	Negative	Robert Koch Institute	Present Study	au289-1
09-02427	1	Netherlands	N.A.	N.A.	2009-06-01	t034	MSSA	Dog	Commensal	PEN; TET	N.A.	Negative	Negative	Institute for Risk Assessment Sciences	Present Study	au201-4
09-02428	2	Netherlands	N.A.	Farm 1	2009-06-01	t011	IV	Dog	Commensal	PEN; OXA; GEN; ERY; CLI; TET	C	Negative	Negative	Institute for Risk Assessment Sciences	Present Study	au289-1, au309-2
09-02429	8	Netherlands	N.A.	Farm 1	2009-06-01	t011	IV	Dog	Commensal	PEN; OXA; GEN; ERY; CLI; TET	C	Negative	Negative	Institute for Risk Assessment Sciences	Present Study	au289-1, au309-2
09-02431	4	Netherlands	N.A.	N.A.	2009-06-01	t1197	V	Horse	Commensal	PEN; OXA; ERY; CLI; TET; CIP; MFL	N.A.	Negative	Negative	Institute for Risk Assessment Sciences	Present Study	au236-1, au289-1
09-02432	5	Netherlands	N.A.	Farm 1	2009-06-01	t011	IV	Horse	Commensal	PEN; OXA; GEN; ERY; CLI; TET; CIP; MFL	C	Negative	Negative	Institute for Risk Assessment Sciences	Present Study	au289-1, au309-2
09-02434	16	Netherlands	N.A.	N.A.	2009-06-01	t011	V	Horse	Commensal	PEN; OXA; TET	N.A.	Negative	Negative	Institute for Risk Assessment Sciences	Present Study	au289-1
09-02435	3	Netherlands	N.A.	N.A.	2009-06-01	t011	V	Pig	Commensal	PEN; OXA; TET	N.A.	Negative	Negative	Institute for Risk Assessment Sciences	Present Study	au289-1
09-02436	7	Netherlands	N.A.	Farm 1	2009-06-01	t011	IV	Pig	Commensal	PEN; OXA; GEN; ERY; CLI; TET	C	Negative	Negative	Institute for Risk Assessment Sciences	Present Study	au289-1, au309-2
09-02437	12	Netherlands	N.A.	N.A.	2009-06-01	t1457	V	Pig	Commensal	PEN; OXA; TET	N.A.	Negative	Negative	Institute for Risk Assessment Sciences	Present Study	au243-1, au264-1,au286-1, au304-1
09-02438	27	Netherlands	N.A.	N.A.	2009-06-01	t011	V	Pig	Commensal	PEN; OXA; TET	N.A.	Negative	Negative	Institute for Risk Assessment Sciences	Present Study	au289-1
09-02439	28	Netherlands	N.A.	N.A.	2009-06-01	t1457	V	Pig	Commensal	PEN; OXA; TET	N.A.	Negative	Negative	Institute for Risk Assessment Sciences	Present Study	au243-1, au264-1,au286-1, au304-1
09-02440	9	Netherlands	N.A.	Farm 1	2009-06-01	t011	IV	Bovine	Commensal	PEN; OXA; GEN; ERY; CLI; TET	C	Negative	Negative	Institute for Risk Assessment Sciences	Present Study	au289-1, au309-2
09-02441	10	Netherlands	N.A.	N.A.	2009-06-01	t571	V	Bovine	Commensal	PEN; OXA; ERY; CLI; TET	N.A.	Negative	Negative	Institute for Risk Assessment Sciences	Present Study
09-02442	11	Netherlands	N.A.	Farm 1	2009-06-01	t011	IV	Bovine	Commensal	PEN; OXA; GEN; ERY; CLI; TET	C	Negative	Negative	Institute for Risk Assessment Sciences	Present Study	au289-1, au309-2
09-02444	13	Netherlands	N.A.	N.A.	2009-06-01	t108	V	Goat	Commensal	PEN; OXA; TET	B	Negative	Negative	Institute for Risk Assessment Sciences	Present Study	au209-1
09-02476	44	Italy	Lombardy	Farm 3	2007-07-30	t899	IV	Human	Abscess	PEN; OXA; TET; SXT	N.A.	Negative	Negative	Istituto Superiore di Sanità	10	au200-2, au200-3, au201-1, au201-2, au201-3, au202-1, au202-2, au202-3, au202-4, au202-5, au289-1
09-02477	45	Italy	Lombardy	Farm 3	2007-08-01	t108	V	Human	Commensal	PEN; OXA; ERY; CLI; TET; CIP; SXT; MFL	B	Negative	Negative	Istituto Superiore di Sanità	10	au209-1, au227-1, au252-3
09-02478	46	Italy	Lombardy	Farm 3	2007-08-01	t899	MSSA	Human	Commensal	PEN; TET	N.A.	Negative	Negative	Istituto Superiore di Sanità	10	au200-2, au200-3, au201-1, au201-2, au201-3, au202-1, au202-2, au202-3, au202-4, au202-5, au289-1
09-02611	7	Germany	North Rhine-Westphalia	N.A.	2009-06-01	t034	V	Human	Commensal	PEN; OXA; TET	F	Negative	Negative	Robert Koch Institute	Present Study	au261-1, au289-1
09-02615	15	Germany	North Rhine-Westphalia	N.A.	2009-06-01	t034	V	Pig	Commensal	PEN; OXA; TET	F	Negative	Negative	Robert Koch Institute	Present Study	au261-1, au289-1
09-03220	62931	Denmark	N.A.	N.A.	2008-10-21	t011	V	Human		PEN, OXA, ERY, CLI, TET, SXT i, OXaSu	F	Negative	Negative	Statens Serum Institut	Present Study	au261-1, au289-1
09-03221	40850	Denmark	N.A.	N.A.	2004-03-11	t034	Iva	Human		PEN, OXA, ERY, CLI, TET, OXaSu	N.A.	Negative	Negative	Statens Serum Institut	Present Study	au289-1, au298-2
09-03222	47772	Denmark	N.A.	N.A.	2005-12-16	t034	IV	Human		PEN, OXA, TET, OXaSu	N.A.	Negative	Negative	Statens Serum Institut	60	au289-1, au298-2
09-03223	40315	Denmark	N.A.	N.A.	2004-01-26	t034	V	Human		PEN, OXA, ERY, CLI, TET, SXT i, OXaSu	N.A.	Negative	Negative	Statens Serum Institut	Present Study	au289-1
09-03224	40555	Denmark	N.A.	N.A.	2004-02-10	t034	V	Human		PEN, OXA, ERY, CLI, TET, CIP i, SXT i, OXaSu	N.A.	Negative	Negative	Statens Serum Institut	Present Study	au282-1, au289-1
09-03225	43511	Denmark	N.A.	N.A.	2004-01-26	t034	V	Human		PEN, OXA, TET, SXT i, OXaSu	N.A.	Negative	Negative	Statens Serum Institut	Present Study	au228-1, au289-1
09-03226	62939	Denmark	N.A.	N.A.	2008-10-21	t034	IV	Human		PEN, OXA, ERY, CLI, TET, OXaSu	N.A.	Negative	Negative	Statens Serum Institut	Present Study	au289-1, au298-2
09-03227	51225	Denmark	N.A.	N.A.	2006-04-28	t108	V	Human		PEN, OXA, TET, OXaSu	B	Negative	Negative	Statens Serum Institut	28, 60	au209-1, au294-3
09-03229	52615	Denmark	N.A.	N.A.	2006-09-17	t011	MSSA	Human		CIP i	N.A.	Negative	Positive	Statens Serum Institut	Present Study	au234-2, au254-1
09-03230	45068	Denmark	N.A.	N.A.	2005-04-08	t034	MSSA	Human		PEN, TET, CIP i, OXaSu	N.A.	Negative	Negative	Statens Serum Institut	Present Study	au289-1
09-03231	55241	Denmark	N.A.	N.A.	2007-01-27	t571	MSSA	Human		ERY, CIP i	N.A.	Negative	Positive	Statens Serum Institut	Present Study	au269-2
09-03232	66369	Denmark	N.A.	N.A.	2009-05-23	t1451	MSSA	Human		ERY, CIP i	N.A.	Negative	Negative	Statens Serum Institut	Present Study	au210-1, au257-1
09-03233	62942	Denmark	N.A.	N.A.	2008-10-21	t011	V	Human		PEN, OXA, GEN, ERY, CLI, TET, OXaSu	N.A.	Negative	Negative	Statens Serum Institut	Present Study	au289-1
09-03234	50148	Denmark	N.A.	N.A.	2006-01-18	t034	V	Human		PEN, OXA, ERY, CIP, MFL, OXaSu	N.A.	Negative	Positive	Statens Serum Institut	28, 60	au255-1, au256-2, au289-1 ,au247-1
09-03235	58476	Denmark	N.A.	N.A.	2007-10-18	t108	V	Human		PEN, OXA, TET, OXaSu	B	Negative	Negative	Statens Serum Institut	Present Study	au209-1
09-03236	66801	Denmark	N.A.	N.A.	2009-07-03	t571	V	Human		PEN, OXA, TET, OXaSu	N.A.	Negative	Negative	Statens Serum Institut	Present Study	au245-1, au289-1, au296-1
09-03237	53783	Thailand	N.A.	N.A.	2007-09-01	t034	IX	Human		PEN, OXA, TET, SXT i, OXaSu	N.A.	Negative	Negative	Statens Serum Institut	51, 59	au289-1
09-03238	53790	Canada	N.A.	N.A.	2007-09-28	t034	X	Human		PEN, OXA, GEN, TET, OXaSu	N.A.	Negative	Negative	Statens Serum Institut	51, 59
09-03323	VB963847	Germany	Berlin	N.A.	2007-09-28	t1344	nt	Dog		PEN; OXA; TET	N.A.	Negative	Negative	Institut für Mikrobiologie und Tierseuchen	Present Study	au289-1
09-03324	VB972261	Austria	Vienna	N.A.	2007-09-28	t011	IV	Horse	Infection	PEN; OXA; GEN; TET	C	Negative	Negative	Institut für Mikrobiologie und Tierseuchen	Present Study	au289-1, au309-2
09-03325-1	VB 972715.3	Germany	Berlin	N.A.	2007-09-28	t011	IV	Horse	Clinical isolate	PEN; OXA; GEN; TET; CIP; SXT; MFL	C	Negative	Negative	Institut für Mikrobiologie und Tierseuchen	Present Study	au289-1, au309-2
09-03326	VB976023.2	Austria	Vienna	N.A.	2007-09-28	t011	IV	Horse	Infection	PEN; OXA; GEN; TET; SXT	C	Negative	Negative	Institut für Mikrobiologie und Tierseuchen	Present Study	au289-1, au309-2
09-03327	VB976086.1	Germany	Berlin	N.A.	2007-09-28	t034	nt	Cat		PEN; OXA; ERY; CLI; TET	A	Negative	Negative	Institut für Mikrobiologie und Tierseuchen	Present Study	au239-2, au251-1, au309-1
09-03329	73-11242-1	Denmark	N.A.	N.A.	2001-06-01	t034	MSSA	Pig		ERY, CLI, TET	N.A.	Negative	Negative	Technical University of Denmark	11	au289-1
09-03330	74-13727-1	Denmark	N.A.	N.A.	2002-06-01	t034	MSSA	Pig		PEN, ERY, CLI, TET	N.A.	Negative	Negative	Technical University of Denmark	11	au289-1
09-03331	74-13714-1	Denmark	N.A.	N.A.	2002-06-01	t034	MSSA	Pig		PEN, TET, SXT	F	Negative	Negative	Technical University of Denmark	11	au261-1, au289-1
09-03332	75-12166-1	Denmark	N.A.	N.A.	2003-06-01	t034	MSSA	Pig		PEN, ERY, CLI, TET, SXT i	N.A.	Negative	Negative	Technical University of Denmark	11	au289-1
09-03333	76-11472-1	Denmark	N.A.	N.A.	2004-06-01	t034	MSSA	Pig		PEN, OXA, TET, CIP, SXT, MFL, OXaSu	N.A.	Negative	Negative	Technical University of Denmark	11	au289-1
09-03334	76-11995-1	Denmark	N.A.	N.A.	2004-06-01	t034	MSSA	Pig		PEN, ERY, CLI, TET, SXT i	N.A.	Negative	Negative	Technical University of Denmark	11	au289-1, au298-3
09-03335	77-11730-1	Denmark	N.A.	N.A.	2005-06-01	t034	MSSA	Pig		PEN, SXT	N.A.	Negative	Negative	Technical University of Denmark	11	au240-1, au289-1
09-03336	2007-70-95-9	Denmark	N.A.	N.A.	2007-06-01	t2876	MSSA	Pig		PEN, ERY, CLI, TET, SXT i	N.A.	Negative	Negative	Technical University of Denmark	11	au267-1, au273-2
09-03337	USA42	USA	N.A.	N.A.	1993-06-01	t034	MSSA	Bovine	Mastitis	PEN, ERY, CLI, TET	N.A.	Negative	Negative	Technical University of Denmark	11	au206-1, au273-3, au284-1
09-03339	21441-4S	Denmark	N.A.	N.A.	2007-06-01	t034	V	Pig		PEN, OXA, ERY, CLI, TET, SXT i, OXaSu	N.A.	Negative	Negative	Technical University of Denmark	11	au289-1
09-03340	23221-1B2	Denmark	N.A.	N.A.	2007-06-01	t034	V	Pig		PEN, OXA, TET, SXT, OXaSu	N.A.	Negative	Negative	Technical University of Denmark	11	au289-1
09-03343	98699-M-23-B-1	Denmark	N.A.	N.A.	2007-06-01	t034	MSSA	Pig		PEN, CLI, TET, SXT	N.A.	Negative	Negative	Technical University of Denmark	11	au207-2, au289-1
09-03345	2007-70-52-4	Denmark	N.A.	N.A.	2007-06-01	t034	V	Pig		PEN, OXA, TET, SXT, OXaSu	N.A.	Negative	Negative	Technical University of Denmark	11	au289-1
09-03347	10(72398)	Denmark	N.A.	N.A.	2007-06-01	t034	V	Pig		PEN, OXA, ERY, CLI, TET, CIP, SXT, MFL, OXaSu	F	Negative	Negative	Technical University of Denmark	11	au261-1, au289-1
10-01698		Germany	Saxony	Stationary Care 6	2010-07-22	t011	V	Horse	Clinical isolate	PEN, OXA, GEN, ERY, CLI, TET, OXaSu	C	Negative	Negative	Robert Koch Institute	Present Study	au256-3, au257-2, au279-3, au289-1, au309-2
10-02048		Germany	North Rhine-Westphalia	N.A.	2010-07-22	t034	MSSA	Human	Furuncle	PEN, ERY, CLI, TET	N.A.	Negative	Positive	Robert Koch Institute	Present Study
10-02213-1		Germany	Saxony	Stationary Care 6	2010-09-20	t011	V	Horse	Wound infection	PEN, OXA, GEN, ERY, CLI, TET, OXaSu	C	Negative	Negative	Robert Koch Institute	Present Study	au256-3, au257-2, au279-3, au289-1, au309-2
10-02592		Germany	Saxony-Anhalt	N.A.	2010-10-26	t011	V	Goose		PEN, OXA, TET, CIP, OXaSu	N.A.	Negative	Negative	Robert Koch Institute	Present Study	au289-1
10-02593		Germany	Saxony-Anhalt	N.A.	2010-10-26	t011	V	Goose		PEN, OXA, TET, CIP, OXaSu	N.A.	Negative	Negative	Robert Koch Institute	Present Study	au289-1
10-02655		Germany	Baden-Württemberg	N.A.	2010-11-09	t034	V	Chicken (thaw water)		PEN, OXA, ERY, CLI, TET, OXaSu	E	Negative	Negative	Robert Koch Institute	Present Study	au214-1, au289-1, au291-1
10-02658		Germany	Baden-Württemberg	N.A.	2010-11-09	t2576	V	Chicken (thaw water)		PEN, OXA, GEN, ERY, CLI, TET, SXT i, OXaSu	N.A.	Negative	Negative	Robert Koch Institute	Present Study	au289-1
10-02693	1025102	Germany	North Rhine-Westphalia	Ambulatory Care 12	2010-11-05	t034	V	Horse	Clinical isolate	PEN, OXA, ERY, CLI, TET, OXaSu	N.A.	Negative	Negative	Labor Dr. Böse GmbH	Present Study	au214-2
11-00014		Germany	Bavaria	N.A.	2010-12-14	t011	V	Bovine	Mastitis	PEN, OXA, GEN, TET, OXaSu	N.A.	Negative	Negative	Robert Koch Institute	Present Study	au289-1
11-00078		Germany	Saxony	N.A.	2010-12-14	t034	MSSA	Human	Abscess	PEN, ERY, CLI	N.A.	Negative	Positive	Robert Koch Institute	Present Study
11-00080		Germany	Bavaria	N.A.	2010-12-14	t571	MSSA	Bovine	Mastitis	Sens.	N.A.	Negative	Negative	Robert Koch Institute	Present Study	au255-2, au307-1
11-00501		Germany	Lower Saxony	N.A.	2011-02-10	t034	V	Chicken (thaw water)		PEN, OXA, ERY, CLI, TET, OXaSu	E	Negative	Positive	Robert Koch Institute	Present Study	au289-1, au291-1
11-00530		Germany	Lower Saxony	N.A.	2011-02-14	t034	V	Chicken (thaw water)		PEN, OXA, ERY, CLI, TET, OXaSu	E	Negative	Positive	Robert Koch Institute	Present Study	au289-1, au291-1
11-00569		Germany	Lower Saxony	N.A.	2011-02-17	t011	V	Chicken (thaw water)		PEN, OXA, GEN, ERY, CLI, TET, OXaSu	D	Negative	Negative	Robert Koch Institute	Present Study	au200-1, au202-7, au234-3, au289-1
11-00571		Germany	Lower Saxony	N.A.	2011-02-17	t011	V	Chicken (thaw water)		PEN, OXA, ERY, CLI, TET, OXaSu	N.A.	Negative	Negative	Robert Koch Institute	Present Study	au289-1
11-00830	1028487	Belgium	N.A.	Stationary Care 2	2010-12-14	t011	IV	Horse	Clinical isolate	PEN, OXA, GEN, ERY, CLI, TET, RAM, OXaSu	C	Negative	Negative	Labor Dr. Böse GmbH	Present Study	au289-1, au298-1, au309-2
11-00833	1101194	Germany	Lower Saxony	Ambulatory Care 13	2011-01-12	t6867	IV	Horse	Clinical isolate	PEN, OXA, GEN, TET, OXaSu	C	Negative	Negative	Labor Dr. Böse GmbH	Present Study	au289-1, au309-2
11-01113-1	1102964	Germany	Lower Saxony	Ambulatory Care 13	2011-01-28	t011	IV	Horse	Clinical isolate	PEN, OXA, GEN, TET, OXaSu	C	Negative	Negative	Labor Dr. Böse GmbH	Present Study	au251-2, au289-1, au298-1, au309-2
11-01119	1108771	Germany	Lower Saxony	Ambulatory Care 2	2011-03-21	t034	V	Horse	Clinical isolate	PEN, OXA, ERY, CLI, TET, OXaSu	E	Negative	Negative	Labor Dr. Böse GmbH	Present Study	au207-1, au289-1, au291-1
11-01120	1108947	Germany	North Rhine-Westphalia	Ambulatory Care 12	2011-03-21	t034	V	Horse	Clinical isolate	PEN, OXA, GEN, ERY, CLI, TET, OXaSu	N.A.	Negative	Negative	Labor Dr. Böse GmbH	Present Study	au214-2
11-01123	1109769	Germany	North Rhine-Westphalia	Stationary Care 5	2011-03-28	t011	IV	Horse	Clinical isolate	PEN, OXA, GEN, TET, CIP, MFL, OXaSu	C	Negative	Negative	Labor Dr. Böse GmbH	Present Study	au289-1, au309-2
11-01124	1109802	Germany	North Rhine-Westphalia	Ambulatory Care 12	2011-03-29	t034	V	Horse	Clinical isolate	PEN, OXA, ERY, CLI, TET, OXaSu	N.A.	Negative	Negative	Labor Dr. Böse GmbH	Present Study	au214-2
11-01125	1109932	Germany	North Rhine-Westphalia	Stationary Care 5	2011-03-31	t011	IV	Horse	Clinical isolate	PEN, OXA, GEN, TET, CIP, MFL, OXaSu	C	Negative	Negative	Labor Dr. Böse GmbH	Present Study	au289-1, au309-2
11-01188	1110544	Germany	North Rhine-Westphalia	Ambulatory Care 3	2011-04-05	t011	IV	Horse	Clinical isolate	PEN, OXA, GEN, TET, OXaSu	C	Negative	Negative	Labor Dr. Böse GmbH	Present Study	au289-1, au298-1, au309-2
11-01189	1110582	Germany	North Rhine-Westphalia	Stationary Care 5	2011-04-04	t011	IV	Horse	Clinical isolate	PEN, OXA, GEN, TET, CIP, MFL, OXaSu	C	Negative	Negative	Labor Dr. Böse GmbH	Present Study	au289-1, au309-2
11-01190	1110692	Germany	Hesse	Ambulatory Care 1	2011-04-05	t011	IV	Horse	Clinical isolate	PEN, OXA, GEN, TET, OXaSu	C	Negative	Negative	Labor Dr. Böse GmbH	Present Study	au202-6, au289-1, au309-2
11-01191	1110739	Germany	North Rhine-Westphalia	Ambulatory Care 4	2011-04-06	t011	IV	Horse	Clinical isolate	PEN, OXA, GEN, TET, CIP, MFL, OXaSu	C	Negative	Negative	Labor Dr. Böse GmbH	Present Study	au289-1, au309-2
11-01192	1110845	Germany	North Rhine-Westphalia	Ambulatory Care 5	2011-04-07	t011	IV	Horse	Clinical isolate	PEN, OXA, GEN, TET, CIP, MFL, OXaSu	C	Negative	Negative	Labor Dr. Böse GmbH	Present Study	au289-1, au309-2
11-01550	1114446	Germany	Hesse	Ambulatory Care 1	2011-05-10	t011	IV	Horse	Clinical isolate	PEN, OXA, GEN, TET, OXaSu	C	Negative	Negative	Labor Dr. Böse GmbH	Present Study	au202-6, au289-1, au309-2
11-01553	1112803	Germany	The Saarland	Stationary Care 3	2011-04-26	t034	V	Horse	Clinical isolate	PEN, OXA, ERY, CLI, TET, OXaSu	E	Negative	Positive	Labor Dr. Böse GmbH	Present Study	au289-1, au291-1
11-01925	1114648	Germany	Hesse	Ambulatory Care 1	2011-05-13	t1451	V	Horse	Clinical isolate	PEN, OXA, TET, OXaSu	N.A.	Negative	Negative	Labor Dr. Böse GmbH	Present Study	au289-1
11-01929	1115092	Germany	Hesse	Ambulatory Care 1	2011-05-17	t011	IV	Horse	Clinical isolate	PEN, OXA, GEN, TET, OXaSu	C	Negative	Negative	Labor Dr. Böse GmbH	Present Study	au202-6, au289-1, au309-2
11-01931	1115795	Germany	Schleswig-Holstein	Ambulatory Care 6	2011-05-27	t011	V	Horse	Clinical isolate	PEN, OXA, GEN, TET, OXaSu	C	Negative	Negative	Labor Dr. Böse GmbH	Present Study	au279-3, au289-1, au309-2
11-01932	1115872	Germany	North Rhine-Westphalia	Stationary Care 5	2011-05-26	t011	IV	Horse	Clinical isolate	PEN, OXA, GEN, TET, CIP, MFL, OXaSu	C	Negative	Negative	Labor Dr. Böse GmbH	Present Study	au289-1, au309-2
11-01937	1116588	Germany	Hesse	Ambulatory Care 1	2011-06-04	t011	IV	Horse	Clinical isolate	PEN, OXA, GEN, TET, OXaSu	C	Negative	Negative	Labor Dr. Böse GmbH	Present Study	au202-6, au289-1, au309-2
11-01940	1117093	Germany	North Rhine-Westphalia	Ambulatory Care 14	2011-06-10	t011	IV	Horse	Clinical isolate	PEN, OXA, GEN, TET, OXaSu	C	Negative	Negative	Labor Dr. Böse GmbH	Present Study	au289-1, au298-1, au309-2
11-02211		Germany	Leipzig	N.A.	2011-07-07	t034	MSSA	Human	Abscess	PEN, ERY, CLI	N.A.	Negative	Positive	Robert Koch Institute	Present Study	au212-2
11-02277	1117232	Germany	Hesse	Ambulatory Care 1	2011-06-14	t011	IV	Horse	Clinical isolate	PEN, OXA, GEN, TET, OXaSu	C	Negative	Negative	Labor Dr. Böse GmbH	Present Study	au202-6, au204-1, au289-1, au309-2
11-02281	1118615	Germany	North Rhine-Westphalia	Stationary Care 4	2011-06-30	t779	II	Horse	Clinical isolate	PEN, OXA, GEN, TET, CIP, MFL, OXaSu	C	Negative	Positive	Labor Dr. Böse GmbH	Present Study	au289-1, au309-2
11-02283	1118823	Germany	Lower Saxony	Ambulatory Care 13	2011-07-01	t6867	IV	Horse	Clinical isolate	PEN, OXA, GEN, TET, OXaSu	C	Negative	Negative	Labor Dr. Böse GmbH	Present Study	au236-2, au289-1, au309-2
11-02285	1119501	Germany	Schleswig-Holstein	Ambulatory Care 7	2011-07-11	t011	IV	Horse	Clinical isolate	PEN, OXA, GEN, TET, OXaSu	C	Negative	Negative	Labor Dr. Böse GmbH	Present Study	au289-1, au309-2
11-02287	1119504	Germany	Baden-Württemberg	Ambulatory Care 8	2011-07-11	t011	IV	Horse	Clinical isolate	PEN, OXA, GEN, TET, OXaSu	C	Negative	Negative	Labor Dr. Böse GmbH	Present Study	au289-1, au309-2
11-02558	1119783	Germany	North Rhine-Westphalia	Ambulatory Care 9	2011-07-16	t011	IV	Horse	Clinical isolate	PEN, OXA, GEN, TET, OXaSu	C	Negative	Negative	Labor Dr. Böse GmbH	Present Study	au289-1, au309-2
11-02560	1119963	Germany	Lower Saxony	Ambulatory Care 10	2011-07-18	t011	IV	Horse	Clinical isolate	PEN, OXA, GEN, TET, SXT i, OXaSu	C	Negative	Negative	Labor Dr. Böse GmbH	Present Study	au289-1, au309-2
11-02561	1119983	Germany	Schleswig-Holstein	Ambulatory Care 6	2011-07-19	t011	V	Horse	Clinical isolate	PEN, OXA, GEN, TET, OXaSu	C	Negative	Negative	Labor Dr. Böse GmbH	Present Study	au279-3, au289-1, au309-2
11-02564	1120152	Germany	North Rhine-Westphalia	Ambulatory Care 12	2011-07-23	t034	V	Horse	Clinical isolate	PEN, OXA, ERY, CLI, TET, OXaSu	N.A.	Negative	Negative	Labor Dr. Böse GmbH	Present Study	au214-2
11-02801	1121483	Germany	North Rhine-Westphalia	Stationary Care 5	2011-08-14	t011	IV	Horse	Clinical isolate	PEN, OXA, GEN, TET, CIP, MFL, OXaSu	C	Negative	Positive	Labor Dr. Böse GmbH	Present Study	au289-1, au309-2
11-02802	1121495	Germany	Hesse	Ambulatory Care 1	2011-08-14	t011	IV	Horse	Clinical isolate	PEN, OXA, GEN, TET, CIP, MFL, OXaSu	C	Negative	Positive	Labor Dr. Böse GmbH	Present Study	au289-1, au309-2
11-02804	1121988	Germany	North Rhine-Westphalia	Stationary Care 5	2011-08-19	t011	IV	Horse	Clinical isolate	PEN, OXA, GEN, TET, CIP, MFL, OXaSu	C	Negative	Negative	Labor Dr. Böse GmbH	Present Study	au289-1, au309-2
11-02806	1122115	Germany	North Rhine-Westphalia	Ambulatory Care 11	2011-08-23	t011	V	Horse	Clinical isolate	PEN, OXA, GEN, ERY, CLI, TET, SXT i, OXaSu	N.A.	Negative	Negative	Labor Dr. Böse GmbH	Present Study	au270-1, au289-1
N.A. in Fedral state = Not Available
N.A. in Clade = Not Assigned
N.A. in Column E (Farm/Stationary or Ambulatory Care) = No information Available
Numbers in Column E (Farm/Stationary or Ambulatory Care) represent the various Farms (F), Stationary (S), or Ambulatory Care (A) (e.g. all isolates assigned to No. F1 they were collected from the same Farm)
*Resistance against the following antibiotics was tested: PEN, penicillin G; OXA, oxacillin; TPL, teicoplanin; VAN, vancomycin; GEN, gentamicin; TET, tetracycline; CIP, ciprofloxacin; MFL, moxifloxacin; SXT, trimethoprim/sulfamethoxazole (cotrimoxazole; SXTi, intermediate resistance to SXT);
ERY, erythromycin; CLI, clindamycin; RAM, rifampicin; DAP, daptomycin; MUP, mupirocin; LNZ, linezolid and TGC, tigecycline.
**The veterinary care or facilities in this study were divided into stationary care (where the animals must be hospitalized for at least one night in order to receive medical treatment) or ambulatory care (medical care is provided to animals without being admitted to a hospital for treatment).
