# Supplementary material for: Phylogenetic Analysis of Staphylococcus aureus CC398 Reveals a Sub-Lineage Epidemiologically Associated with Infections in Horses
Source: PLoS One. 2014 Feb 4;9(2):e88083. doi: 10.1371/journal.pone.0088083 (PMC3913741; doi:10.1371/journal.pone.0088083)
Supplement: Table S2 — Genetic loci with their PCR primers and their polymorphisms. (XLSX) [file pone.0088083.s003.xlsx]

## Sheet: Tabelle1
Table S2. Genetic loci and PCR primers for dHPLC.
Locus	ORF	Annotation	Left Primer (5´-3´)	Right Primer (5´-3´)	Left Position	Right Position	Product size (bp)	Temperature (°C)	Polymorphisms	Quality	Ancestral	Derived	Position in CC398 genome	Clade defined by SNP
au200	SA0016	adenylosuccinate synthase	TTCGTTTCGAAGGTAATTGG	CGTGCATTTTCAGGTAATTCTT	23216	23628	371	56.3	au200-1	Non- Synonymous	C	T	23542	Clade D
									au200-2	Synonymous	A	G	23313
									au200-3	Synonymous	C	T	23466
au201	SA0098	hypothetical protein, similar to aminoacylase	TGAAGATGAAACGGCGAAAT	CCTGTTTTCATTGTGCTCAT	110529	110948	380	57.3	au201-1	Synonymous	A	G	116488
									au201-2	Synonymous	C	T	116566
									au201-3	Synonymous	T	A	116596
									au201-4	Non- Synonymous	C	T	116694
au202	SA0113	hypothetical protein, similar to ornithine cyclodeaminase (EC 4.3.1.12)	AAACGCGTGTTTGTTTACGA	TTTTGTTGTTGTGCCTGTTGA	130244	130731	447	56.3	au202-1	Non- Synonymous	G	A	133896
									au202-2	Synonymous	C	T	134025
									au202-3	Synonymous	T	C	134127
									au202-4	Synonymous	T	A	134217
									au202-5	Synonymous	A	G	134232
									au202-6	Non- Synonymous	C	A	133893
									au202-7	Non- Synonymous		Deletion 14 bp CACACGCTTCAGAG	133887-133900
									au203-1	Non- Synonymous	C	T	146630
au204	SA0171	NAD-dependent formate dehydrogenase	TGCGCATGAATTACAACACA	TCTTCAATGCGTTTTTGTGC	194555	194982	428	55.4	au204-1	Non- Synonymous	T	C	198844
au205	SA0182	hypothetical protein, similar to indole-3-pyruvate decarboxylas	TTAGTTGCAATGAGCCATCA	TTCAGCAACAGCAGGATTTT	213236	213690	415	54.3
au206	SA0202	hypothetical protein, similar to gamma-glutamyltranspeptidase precursor	TCTTGCGGCTAAAATTGGTAA	TGGCGCGAATATTTTTCAGT	239439	239855	376	56.3	au206-1	Non- Synonymous	T	A	239258
au207	SA0220	hypothetical protein, similar to glycerophosphodiester phosphodiesterase	TGAAAAGCGCATTGTTCTTC	TCCATTTTGACGCATTTTCA	263008	263471	424	54.6	au207-1	Non- Synonymous	G	A	263000
									au207-2	Non- Synonymous	T	C	262976
au208	SA0256	6-phospho-beta-glucosidase	CCGCAAATCAATTTGAAGGT	GCGCAAAATGCACAAAATAA	310060	310488	389	55.6	au208-1	Synonymous	G	A	313878
au209	SA0299	hypothetical protein, similar to carbohydrate kinase, PfkB family	TTGCAGAAACATCAAATCCTG	TCATTTTTGGGGAAGAAACC	355123	355563	400	56.0	au209-1	Non- Synonymous	C	T	358137	Clade B
au210	SA0311	hypothetical protein, similar to trimethylamine dehydrogenase (EC 1.5.99.7)	TCGAAATTTCCACACCATCA	CCGTAAACGCATCAACAAAA	369364	369789	386	57.7	au210-1	Non- Synonymous	C	T	419613
au212	SA0346	hypothetical protein, similar to cystathionine beta-lyase	TGACAGCACCAGCAATTAAA	ATTCGCTTTTGCTTTTGCAT	405743	406170	388	56.2	au212-1	Non- Synonymous	T	A	456070
									au212-2	Non- Synonymous	G	A	456279
au213	SA0376	GMP synthase	AAGTTGAACGTGCCAATGAA	TTGATCCCCAATTGCTTTATG	434800	435239	399	57.2
au214	SA0419	cystathionine gamma-synthase	CAAACATGGCTTTGCGTTTA	ATGCCACCTGTTGAATTTGA	480802	481293	452	56.5	au214-1	Non- Synonymous	A	T	539521
									au214-2	Non- Synonymous	C	A	539264
au215	SA0431	NADH-glutamate synthase small subunit	AAGCGGGCATTACTTTCATT	AACGCATTGTTTGAACACCA	495821	496294	434	55.8	au215-1	Synonymous	C	T	554340
									au215-2	Synonymous	A	T	508003
au218	SA0507	hypothetical protein, similar to N-acyl-L-amino acid amidohydrolase	TCAAATTTGGGATTATGGTGTG	CAAACCTCATGAAACCATTGA	592338	592835	455	54.9
au219	SA0512	branched-chain amino acid aminotroansferase homologue	AAATTTCACCTGCTGCACAA	TGCAACTTTTGCAAAGCCTA	599411	599841	391	56.6
au220	SA0537	hypothetical protein, similar to phosphomethylpyrimidine kinase, thiD homologue	AAGCTTTGCCACCTTTAATGA	TGCAAGCAGATTTGAAAACG	631634	632116	442	56.3
au222	SA0697	hypothetical protein, similar to glycerate kinase	CAGTTGCAAGCCAAATTGAA	TCGACTTGAAAAATCCGACA	795048	795547	460	55.6
au223	SA0730	2, 3-diphosphoglycerate- independentphosphoglycerate mutase	CGGAAATTTTTGCGAACAGA	TTCGATTGCTTTGATTGTCG	836703	837148	406	55.3	au223-1	Non- Synonymous	A	G	901302
au224	SA0791	hypothetical protein, similar to glycerate dehydrogenase	TGACGTTGTTATGTGGCAAAA	TTAAACCCTTGCAACCTTCTT	896974	897414	399	56.8
au225	SA0859	thimet oligopeptidase homologue	TACTGAATTGCGCAAAGAATTG	ATGCAACTTCAGCGACAAAA	974341	974741	359	55.4
au226	SA0945	dihydrolipoamide S-acetyltransferase component of pyruvate dehydrogenase complex E2	AAAGAAATCGCAGCTGAACAA	TTTTGAGCAATACGGCCAAT	1073758	1074161	363	56.2
au227	SA1044	dihydroorotase	ATGAAGGGAAACGCAGTAAA	CAATTCCGAATGGTGCTTTT	1181330	1181731	362	56.4	au227-1	Non- Synonymous	C	T	1251377
au228	SA1115	riboflavin kinase / FAD synthase ribC	CAATGGCATTCGGATTTTTC	CATTCGCTTTTTGCAACTCA	1264780	1265262	443	53.8	au228-1	Non- Synonymous	T	C	1333553
au229	SA1177	transketolase	TTGGTTCACCGAATAAAGCA	TGGATTTGTTTGAACCAGCA	1339372	1339785	374	54.8
au230	SA1226	asd, aspartate semialdehyde dehydrogenase	AAAAAGCTGGTGCAATCGTT	TCGTTTCTTTGTCAAGCGTTA	1401265	1401747	442	56.1	au230-1	Non- Synonymous	T	G	1470360
au231	SA1308	30S ribosomal protein S1	ATGCACCAAAGTTTGCCAAT	TTCCGGCTTCACTAATTTCAA	1513993	1514478	445	54.8	au231-1	Non- Synonymous	C	A	1583161
au232	SA1412	oxygen-independent coproporphyrinogen oxidase III	TTCATGGCCATCTAATGCAA	CATTTGAAGCAAATCCTGATGA	1617553	1618016	422	54.6	au232-1	Non- Synonymous	T	G	1731536
au233	SA1496	glutamyl-tRNA reductase	ATTTCCCCTGCACCAATAAT	CGAATTGCCCATGAAGATTT	1704604	1705096	453	56.1
au234	SA1545	D-3-phosphoglycerate dehydrogenase	TGCAGTGAATGCACCTAAAA	TAACAATGCGCCAGTTTTTC	1766721	1767216	456	54.2	au234-1	Synonymous	G	A	1872909
									au234-2	Non- Synonymous	C	T	1872581
									au234-3	Non- Synonymous	A	T	1872820
au236	SA1814	hypothetical protein, similar to succinyl-diaminopimelate desuccinylase	ATGTTGCACCCATGTTCAAA	CATCGATTTGATGTGCCATT	2053853	2054311	419	55.6	au236-1	Non- Synonymous	C	A	2137364
									au236-2	Synonymous	G	A	2137214
au237	SA1924	hypothetical protein, similar to aldehyde dehydrogenase	GCAAATGCTGCTGCTAATTTT	TTAATGGCGAATGGGTAGAAA	2173216	2173675	418	56.7	au237-1	Synonymous	T	C	2241862
au238	SA1991	6-phospho-beta-galactosidase	TTTTGTTGGCAATGCGTGTA	ATTTCAATTGCATGGTCACG	2263407	2263853	407	55.1
au239	SA2120	hypothetical protein, similar to amino acid amidohydrolase	GCAATTGCTTTATGCGTCAAT	TCAAAACAGGGGCAATTACA	2383969	2384377	368	57.3	au239-1	Synonymous	T	A	2455456
									au239-2	Non- Synonymous	G	A	2455634
au240	SA2214	adenosylmethionine-8-amino-7-oxononanoate aminotransferase	ACCCTGCGATTTCATCATTT	TAAAATTGCCCATTCTACGC	2485384	2485811	388	55.7	au240-1	Non- Synonymous	G	A	2558218
au242	SA2410	nrdD, anaerobic ribonucleoside-triphosphate reductase	ACTCGTGCGCAAATTTCTTT	ACGGATCGTTTTTGTCGTTT	2701426	2701886	421	56.5
au243	SA2470	hypothetical protein, similar to histidinol dehydrogenase	TGTTTGAATCGACGCATGTT	TTGCTGCATTGACTTATGGAA	2781905	2782326	381	57.2	au243-1	Non- Synonymous	G	C	2840526
									au243-2	Non- Synonymous	C	T	2840670
au244	SA0177	argJ, arginine biosynthesis bifunctional protein homologue	TGGCAAATCACCAAGTTGAA	TGCGTTAATACGCACATAATCA	206898	207388	449	57.0	au244-1	Synonymous	G	A	207306
									au244-2	Non- Synonymous	A	Deletion of one A	210973
au245	SA0240	sorbitol dehydrogenase homologue	TTGAAAGTGCGAATGACGTT	CAAATATTCGTGCCCATTGA	291411	291896	446	57.9	au245-1	Non- Synonymous	G	A	292470
au247	SA0361	truncated hypothetical protein, similar to phosphoglycerate mutase; Gpm3p	CATGGCGAATCAAAATCGAA	CCATCAAACAACGAATGACAA	418661	419144	443	55.2	au247-1	Non- Synonymous	A	C	467424
au248	SA0527	probable glucosamine-6-phosphate isomerase	AAGAGATGGCATTTAATCAGCA	AATGGCTTGCTTTGGAACAT	622181	622659	437	54.6
au250	SA0572	hypothetical protein, similar to esterase/lipase	TTTAAACGATCACGTTGAGGA	AAAGGATCATGTTCCCCATT	665507	665947	400	54.2
au251	SA0671	hypothetical protein, similar to urea amidolyase	GAAATTGTGCCATCAGAATCA	TTTAAGCGTGCGAAATCTGA	764197	764696	459	54.2	au251-1	Non- Synonymous	T	A	827455	Clade A
									au251-2	Non- Synonymous	G	A	827793
au252	SA0821	argH, argininosuccinate lyase	TGCATTTTCAACTGGCTCAT	TTGACGTCGTTTCAAGCAA	926525	925992	494	54.8	au252-1	Non- Synonymous	T	A	982524
									au252-2	Synonymous	C	T	982720
									au252-3	Non- Synonymous	G	A	982789
au253	SA0896	menD, menaquinone biosynthesis protein	GGTTAGAAAAATGGCAATGCT	GCCAAACAACCGTTCAAAAT	1017529	1017968	399	54.1
au254	SA0924	purN, phosphoribosylglycinamide formyltransferase	CGATTTTTGCATCAGGTTCA	TTTTGAATCGTCCGGTCTAA	1049523	1050001	439	54.8	au254-1	Non- Synonymous	C	T	1122187
au255	SA1089	sucD, succinyl-CoA synthetase	AAAAATGAAACTGGGGCAAC	CCGATTTCACCAATCATAACAA	1232627	1233078	410	56.9	au255-1	Synonymous	T	C	1302242
									au255-2	Synonymous	A	G	1302390
au256	SA1150	glnA, glutamine-ammonia ligase	TGAAAAAGGGGAACCAACTT	AATCCGCGTGCATTTTTAAG	1307593	1308024	392	56.1	au256-1	Non- Synonymous	G	A	1377726
									au256-2	Synonymous	T	C	1377565
									au256-3	Synonymous	C	T	1377735
au257	SA1366	glycine dehydrogenase subunit 1	TCGCATTGCAAGCAAGAATA	CAATTGAACCGTAAAAGTTTGG	1575017	1575507	449	55.6	au257-1	Non- Synonymous	C	A	1688944
									au257-2	Non- Synonymous	A	G	1688994
au258	SA1487	folC, folylpolyglutamate synthase	TTTACGTCGCCGTTTATTGA	CAATTGGCTTTGCATGTTGT	1693267	1693720	414	55.8
au259	SA1524	malate dehydrogenase homolog	CGCAATTTTTGAAGGACGTT	CTTTAGCAACATTACGAGCAA	1739355	1739845	450	56.2
au260	SA1554	acsA, acetyl-CoA synthetase	ATTGTTGGGCCGTTATTTGA	TTTGTAGCGCCATTTAACCA	1781281	1781729	409	55.8	au260-1	Synonymous	A	T	1887201
au261	SA1585	proline dehydrogenase homolog	TTTAGGGGAATTTGTCGGTA	GAAATTGCGTGCGTTTAACA	1824023	1824497	435	54.7	au261-1	Synonymous	T	C	1929639	Clade F
au262	SA1669	citG, fumarate hydratase, class-II	ACACATTTACAAGATGCAACG	TGCAACCATTGTTAACATTTCA	1905900	1906352	410	57.2	au262-1	Non- Synonymous	C	T	2012944
au263	SA1735	manganese-dependent inorganic pyrophosphatase	CCTGAAATTGCCGGTTTAAT	TTTTTCGAGAAACAACACCAGA	1987761	1988244	442	55.1
au264	SA1864	3-isopropylmalate dehydratase large subunit	TGCATTGGAATTGGAACAA	TGATTTCAGGGAATGGTTCA	2105530	2105983	454	56.1	au264-1	Synonymous	G	A	2174508
au265	SA1965	glmM, femD, phosphoglucosamine-mutase	ACAAAGCGCTTGAACAAGAA	TTGTGCAAATCTTTCAGCATC	2225913	2226346	393	55.4	au265-1	Synonymous	T	C	2299872
au267	SA2071	moeB, molybdopterin biosynthesis protein moeB	TGCGTTGATTATTGGTATGG	TTTAATGCTGGCAATTGTGG	2332305	2332760	416	56.0	au267-1	Non- Synonymous	C	T	2403403
au268	SA2099	hypothetical protein, similar to monooxygenase	ATCCGGATTGTGCAAAAGAA	TGGGCAATTTTACCGATTTT	2359332	2359800	429	54.7
au269	SA2240	hypothetical protein, similar to para-nitrobenzyl esterase chain A	TGCACGCAATAAAGCACAAT	TGCAAATTCAGCAAGCCATA	2517061	2517511	411	55.0	au269-1	Non- Synonymous	G	A	2589905
									au269-2	Non- Synonymous		Insertion of one A	2589898
au270	SA2260	hypothetical protein, similar to glucose 1-dehydrogenase	TGCGTGGGACAATTTTAATG	TTCCACGAATCATCACTTAAC	2537713	2538172	419	57.6	au270-1	Non- Synonymous	G	A	2609589
au271	SA2327	hypothetical protein, similar to pyruvate oxidase	ATGTACGATGCCAAAATGGA	TCATCCGGCAAGATTGTTTT	2612925	2613400	436	54.9
au272	SA2348	crtN, squalene desaturase	TTAATGCCAGATTTTGCACCT	TTTCGCATGATACGTTTGCT	2638403	2638864	421	54.3
au273	SA2393	hypothetical protein, similar to 2-dehydropantoate 2-reductase	AGACACGCCAAAACAATAACA	ATGCATGATTGCAACTGTCT	2680864	2681340	436	55.7	au273-1	Synonymous	G	A	2735776
									au273-2	Non- Synonymous	T	C	2735604
									au273-3	Non- Synonymous	A	G	2735517
au274	SA2490	pckA, phosphoenolpyruvate carboxykinase	TTTCAACTTTCGACGACACAA	TGCTTTAAAATGTGGTGCAGA	1844849	1845280	390	54.4
au275	SA0969	hypothetical protein, similar to glycerophosphoryl diester phosphodiesterase	CGCACCACAAATTATGTTTGA	TTCGGGATTGTTTGTTTGAA	1099466	1099873	367	55.6
au276	SA1334	hypothetical protein, similar to pyrroline-5-carboxylate reductase	AACACGCATCAACCACATA	TTTTTCTTAATTGAGCCATGC	1540756	1541157	402	55.7
au277	SA2439	sasF, conserved hypothetical protein (Cooper + Feil)	AATGCCTCAACGCAACATTA	CAACGATTTGGCGATTTGAT	2743068	2743554	447	54.9
au279	SA0740	hypothetical protein (Cooper + Feil)	TTGGAACATTTATTATGGCTTT	ACGGTCGATTTGACCTTTTA	847062	847504	401	54.0	au279-1	Non- Synonymous	G	A	911481
									au279-2	Non- Synonymous	T	C	911544
									au279-3	Synonymous	A	C	911498
au280	SA0817	hypothetical protein, similar to NADH-dependent flavin oxidoreductase (Cooper + Feil)	TGAAGAAGTGCTTAAAGCGAAA	AATTTCATCTTCCCGTCCAT	921075	921477	361	57.0
au281	SA2445	hypothetical protein (Cooper + Feil)	TTAAAATGGCCGGATGATGT	TTTCGCTGGAATATGATTGG	2753158	2753616	419	55.4
au282	SA2121	hutI, imidazolonepropionase (cooper + Feil)	CCCATTTAACATTTGGTGGA	GCTTCTTTGGCTTTTTGCAT	2385678	2386152	435	56.0	au282-1	Synonymous	G	A	2457315
au284	SA0015	dnaC, replicative DNA helicase (Cooper + Feil)	AAAGTTGCAACGCATGAAGA	TTGCTCAATCGAACCAGATT	21445	21939	455	56.8	au284-1	Non- Synonymous	G	T	21662
au285	SA0119	hypothetical protein, similar to diaminopimelate	TTGAATGTGGGCGCTTTATT	TCCTCCTTTGTTTGCGTTAAA	138812	139214	362	56.3
au286	SA0223	hypothetical protein, similar to UDP-glucose 4-epimerase	TGCAATCGTTTGAGAAGCAA	TGGTCGGTTCAAAGATGAAA	267449	267872	384	57.7	au286-1	Non- Synonymous	G	A	267557
au287	SA0416	hypothetical protein, similar to carboxylesterase	ATTAAAATTGGCGCAGCACT	GCATTGAAAAAGCGAATAACA	477346	477781	395	55.0
au288	SA0545	phosphotransacetylase	GCGCAAAAACTTGATCTTGA	TGCCAAAGCTTAATGCTGATT	638508	638919	371	56.4
au289	SA0656	probable N-acetylglucosamine-6-phosphate deacetylase	ATTGTTGCAATTGGAGAAGG	ACGTTTCAAGCGCTTCTTTT	750368	750863	456	54.9	au289-1	Non- Synonymous	T	G	813835
au290	SA0843	3-oxoacyl- synthase	TATGGCAATTGCAGGTTTCA	TTGCTTCAATTCCACCTGTT	956696	957156	421	57.8
au291	SA0881	hypothetical protein, similar to nucleotidase	GGCATCAAAACGTTGGATTA	GCGAAAATGGATGTGTTTGA	1001452	1001936	445	54.6	au291-1	Non- Synonymous	G	A	1074694	Clade E
au292	SA0902	HisC homolog	TGGAACGATTGCTAAATGTGTT	TCCTTCGCTGAATTTGAAGA	1023317	1023721	363	54.8
au293	SA0958	myo-inositol-1(or 4)-monophosphatase homolog	TTTATGGATTTGCCCAAGGA	TTCAATGGTTTCAAGGGTTG	1084827	1085247	381	54.8
au294	SA1121	hypothetical protein, similar to processing proteinase	AAGAAATGGCCAACCGATAA	TTGCCGACAACATAAACAGAA	1273973	1274433	420	53.2	au294-1	Non- Synonymous	C	T	1342929
									au294-2	Non- Synonymous	A	C	1342883
									au294-3	Non- Synonymous	C	T	1342720
au295	SA1163	aspartate kinase homolog	AACAAAAATACCCGCTTCCTT	AAAGTTTCCAAATTCGGTGGT	1324852	1325298	405	53.9
au296	SA1199	hypothetical protein, similar to anthranilate synthase	AAATCCAACCATTCATGCCTA	TTCGCTGCATTCTTTTGGAT	1373094	1373518	384	55.3	au296-1	Non- Synonymous		Insertion of 6 bp TATTTT	1441728-1441733
au298	SA1349	dihydrolipoamide dehydrogenase	TTGATCCAACATGTGCCAAT	TGGTGTTATCGGAATGGAAT	1559232	1559653	382	54.6	au298-1	Synonymous	C	T	1673345
									au298-2	Non- Synonymous	A	T	1673293
									au298-3	Synonymous	A	G	1673244
au299	SA1377	glucokinase	TCAAATTGAGCAGGTGCAAA	GCGCAGAAATAGGTCATTTT	1582274	1582676	363	54.7
au300	SA1652	uroporphyrinogen decarboxylase	AAGCAAACCATGTTGCTTCA	TTCGCAACCAGAATATCGAA	1886778	1887220	403	55.3	au300-1	Synonymous	C	T	1993865
									au300-2	Non- Synonymous	G	A	1993929
									au300-3	Non- Synonymous	G	A	1994130
au301	SA1685	hypothetical protein, similar to A/G-specific adenine	AATTGCCACATACCATGCAA	TCCCAAAGATCCTGATCAATTT	1932656	1933123	426	54.6
au302	SA1724	adenylosuccinate lyase	ACGGAAAGGTGTTTTCGTTT	AAATTTGCCGTTGAAATTCG	1974092	1974559	428	55.6
au303	SA1749	hypothetical protein, similar to aspartate transaminase	GCCCAAAGCTTAAATGAACAA	ATGTTTGAAGGTTTGCACCA	2001475	2001949	434	55.4
au304	SA1858	dihydroxy-acid dehydratase	TTGGTTTGACGGCGTATTTT	ATGCATCATCAATTGCTTCG	2097921	2098372	412	57.5	au304-1	Non- Synonymous	G	A	2166786
au305	SA1874	alanine racemase	TCGCATTGATGACCATTTACA	CTTGTATTTGAAGGCGTGTTT	2122020	2122457	396	55.8
au306	SA1963	mannitol-1-phosphate 5-dehydrogenase	TTGCAGACGTCAATGAAGAAA	TCTTTTTCAACAACCCATTCG	2216805	2217249	403	55.2
au307	SA2001	hypothetical protein, similar to oxidoreductase	TTCTTCTTGTTGATGGAATGGA	AAACAGCAGAAGCGGTTAAA	2272199	2272623	383	55.1	au307-1	Synonymous	T	C	2346800
au308	SA2140	hypothetical protein, similar to esterase	TGCCATTAATTGGCGATATG	TTCCATTGGAGATTGTTGGA	2404832	2405246	375	55.8
au309	SA2188	nitrite reductase	TGCATTTCCATCAACCATTC	TAACCGCATCATGCTTTCAA	2459852	2460274	383	55.7	au309-1	Non- Synonymous	T	C	2533073
									au309-2	Synonymous	A	T	2533404	Clade C
