# Supplementary material for: Phylogenetic Analysis of Staphylococcus aureus CC398 Reveals a Sub-Lineage Epidemiologically Associated with Infections in Horses
Source: PLoS One. 2014 Feb 4;9(2):e88083. doi: 10.1371/journal.pone.0088083 (PMC3913741; doi:10.1371/journal.pone.0088083)
Supplement: Table S3 — Bayesian tip-association significance testing (BaTs) analysis. (XLSX) [file pone.0088083.s004.xlsx]

## Sheet: Tabelle1
Table S3. Values of the allelic MC, overall AI, and PS statistics with their p-value for spa-types (a) the SCCmec-types (b) the hosts (c) and the country of origin (d) . Significant association with SNP-based phylogeny: *, p < 0.05; **, p < 0.01; ***, p < 0.001.
a
spa-type	MC value	p-value
t034**	10.69	0.009
t011**	1.92	0.009
t571**	20.49	0.009
t1197	1	1
t108**	5	0.009
t2974	1	1
t1457**	2	0.009
t899**	2	0.009
t5972	1	1
t1451	1	1
t1344	1	1
t2876	1	1
t2576	1	1
t6867	1	1
t779	1	1
AI=5.74; p=0
PS = 42; p = 0
b
SCCmec-type	MC value	p-value
V**	13.72	0.009
IV**	21.43	0.009
MSSA**	43.96	0.009
n.t.	12.67	1
III	1	1
VII	1	1
X	1	1
IX	1	1
II	1	1
AI=5.97; p=0
PS = 4.06; p = 0
c
Host	MC value	p-value
Human	4.58	0.19
Dog	1.04	1
Horse**	6.61	0.009
Pig	2.37	0.47
Turkey**	4	0.009
Chicken	1	1
Environment	1	1
Cattle	1.03	1
Goat	1	1
Cat	1	1
Goose	1	1
Broiler thaw	1.2	1
AI=10.31; p=0
PS = 65.36; p = 0
d
Country of origin	MC value	p-value
Germany**	10.58	0.009
Austria**	13.72	0.009
Denmark**	31.38	0.009
Belgium	10.39	1
USA	14.95	1
UK**	4.06	0.009
Netherlands*	20.39	0.029
Italy**	2	0.009
Thailand	1	1
Canada	1	1
AI=8.89; p=0
PS=59.80;p=0
