# Supplementary material for: Phylogenetic Analysis of Staphylococcus aureus CC398 Reveals a Sub-Lineage Epidemiologically Associated with Infections in Horses
Source: PLoS One. 2014 Feb 4;9(2):e88083. doi: 10.1371/journal.pone.0088083 (PMC3913741; doi:10.1371/journal.pone.0088083)
Supplement: Table S4 — Additional human isolates checked for the SNP au309_2. (XLSX) [file pone.0088083.s005.xlsx]

## Sheet: Blatt1
Table S4. Additional human isolates checked for the SNP au309_2
Isolate ID	Country	Federal state	Hospital*	Isolation date	Spa type	Host	Characteristic	Nucleotide at position 2,533,404 (SNP au309-2)
10-00069	Germany	Hesse	1	2009-12-28	t011	Human	Clinical isolate	A
10-00190	Germany	North Rhine-Westphalia	2	2010	t011	Human	Clinical isolate	A
10-00289	Germany	Bavaria	3	2010-02-02	t011	Human	Clinical isolate	A
10-00307	Germany	Brandenburg	4	2010-02-08	t011	Human	Clinical isolate	A
10-00345	Germany	Schleswig-Holstein	5	2010-01-25	t011	Human	Clinical isolate	A
10-00825	Germany	Bavaria	3	2010-04-05	t011	Human	Clinical isolate	A
10-00856	Germany	Lower Saxony	6	2010-03-26	t011	Human	Clinical isolate	A
10-00901	Germany	Hesse	7	2010-04-12	t011	Human	Clinical isolate	A
10-01083	Germany	Bavaria	8	2010-05-04	t011	Human	Clinical isolate	A
10-01322	Germany	Lower Saxony	9	2009-08-04	t011	Human	Clinical isolate	A
10-01346	Germany	Saxony	10	2010-05-31	t011	Human	Clinical isolate	A
10-01433	Germany	Lower Saxony	11	2010	t011	Human	Clinical isolate	A
10-01458	Germany	Bavaria	12	2010-06-21	t011	Human	Clinical isolate	T
10-01814	Germany	Saxony	10	2010-07-20	t011	Human	Clinical isolate	A
10-01920	Germany	Schleswig-Holstein	13	2010-08-02	t011	Human	Clinical isolate	A
10-01949	Germany	Bavaria	3	2010-08-18	t011	Human	Clinical isolate	A
10-01972	Germany	North Rhine-Westphalia	14	2010-08-03	t011	Human	Clinical isolate	A
10-02072-1	Germany	Bavaria	3	2010-08-30	t011	Human	Clinical isolate	A
10-02423-1	Germany	Saxony	10	2010-09-28	t011	Human	Clinical isolate	A
10-02477	Germany	Schleswig-Holstein	5	2010-10-07	t011	Human	Clinical isolate	A
10-02565	Germany	Saxony-Anhalt	15	2010-10-23	t011	Human	Clinical isolate	A
10-02573	Germany	Bavaria	3	2010-10-22	t011	Human	Clinical isolate	A
10-02581	Germany	Brandenburg	16	2010-10-15	t011	Human	Clinical isolate	A
10-02855	Germany	Schleswig-Holstein	17	2010-11-25	t011	Human	Clinical isolate	A
11-00322	Germany	North Rhine-Westphalia	18	2011-01-21	t011	Human	Clinical isolate	A
11-00496	Germany	Saxony-Anhalt	15	2011-02-05	t011	Human	Clinical isolate	A
11-00666	Germany	Schleswig-Holstein	17	2011-02-23	t011	Human	Clinical isolate	A
11-00708	Germany	Bavaria	3	2011-02-28	t011	Human	Clinical isolate	A
11-00720	Germany	Bavaria	3	2011-03-01	t011	Human	Clinical isolate	T
11-00776	Germany	Lower Saxony	11	2011-02-25	t011	Human	Clinical isolate	A
11-00893	Germany	Schleswig-Holstein	17	2011-03-17	t011	Human	Clinical isolate	A
11-00896	Germany	Lower Saxony	11	2011-02-23	t011	Human	Clinical isolate	A
11-01155	Germany	Lower Saxony	19	2011-04-03	t011	Human	Clinical isolate	A
11-01170	Germany	Hamburg	20	2011-04-02	t011	Human	Clinical isolate	A
11-01298	Germany	Brandenburg	21	2011	t011	Human	Clinical isolate	A
11-01869	Germany	Berlin	22	2011	t011	Human	Clinical isolate	A
11-02050	Germany	Schleswig-Holstein	5	2011-05-25	t011	Human	Clinical isolate	A
11-02153	Germany	Hesse	1	2011-06-14	t011	Human	Clinical isolate	A
11-02310	Germany	North Rhine-Westphalia	2	2011-03-28	t011	Human	Clinical isolate	A
11-02359	Germany	Mecklenburg-Western Pomerania	23	2011-07-22	t011	Human	Clinical isolate	A
11-02636	Germany	Lower Saxony	19	2011-08-18	t011	Human	Clinical isolate	T
11-02735	Germany	Schleswig-Holstein	24	2011-08-26	t011	Human	Clinical isolate	T
11-03257	Germany	Schleswig-Holstein	25	2011-11-04	t011	Human	Clinical isolate	A
11-03267	Germany	Baden-Württemberg	26	2011	t011	Human	Clinical isolate	A
11-03381	Germany	North Rhine-Westphalia	27	2011	t011	Human	Clinical isolate	A
11-03422	Germany	Schleswig-Holstein	28	2011-11-11	t011	Human	Clinical isolate	A
11-03616	Germany	Hesse	1	2011-12-07	t011	Human	Clinical isolate	A
11-01712	Germany	Hesse	29	2011-05-19	t011	Human	Clinical isolate	A
*Numbers in Column E (Hospital) represent the various Hospitals which the isolates were collected from
